# Supplementary material for: Unveiling the Metabolic Changes on Muscle Cell Metabolism Underlying p-Phenylenediamine Toxicity
Source: Front Mol Biosci. 2017 Mar 6;4:8. doi: 10.3389/fmolb.2017.00008 (PMC5338303; doi:10.3389/fmolb.2017.00008)
Supplement: Supplementary Material 1 — Tables containing: (i) Complete list of isotopologue fractions of Glucose, Glycogen, Lactate, Glutamate fraction C2–5 and C2–4, and Ribose-5-phosphate of treated and non-treated C2C12 cells, (ii) Model-driven fitting of metabolite isotopologues and the corresponding χ2 of treated and non-treated C2C12 cells, (iii) kinetic parameters determined by our model-driven analysis and corresponding to the best fit solution, (iv) absolute metabolic fluxes determined by our model-driven analysis and corresponding to the best fit solution, and (v) metabolic fluxes relative to hexokinase flux, determined by our model-driven analysis and corresponding to the best fit solution. [file Table1.XLS]

## Sheet: Label
	Control		PPD
	mean	sd	mean	sd
Glucose:
m0	0.535	0.0051	0.542	0.0014
m1	0.0017	0.00017	0.0016	0.0009
m2	0.463	0.0042	0.456	0.0018
m3	0	1	0.0001	1
Glycogen:
m0	0.744	0.0501	0.773	0.0774
m1	0.0011	0.00011	0.0006	1
m2	0.252	0.0495	0.225	0.0765
m3	0.0007	1	0.0007	1
m4	0.0005	1	0	1
m5	0.0009	1	0.0005	1
m6	0.0009	1	0.0007	1
Lactate:
m0	0.832	0.0092	0.847	0.0139
m1	0.0096	1	0.0078	1
m2	0.158	0.008	0.145	0.0048
Glutamate_c2-5:
m0	0.936	0.00032	0.939	0.0033
m1	0.0239	0.0009	0.0209	0.0013
m2	0.0357	0.0049	0.0373	0.0049
m3	0.0009	1	0	1
m4	0.0034	1	0.0026	1
Glutamate_c2-4:
m0	0.935	0.0181	0.937	0.0181
m1	0.0433	0.0086	0.0412	0.0157
m2	0.0184	0.004	0.0188	0.004
m3	0.0028	1	0.00305	1
Ribose-5-P:
m0	0.823	0.0041	0.865	0.0073
m1	0.0917	0.0012	0.0896	0.0019
m2	0.0606	0.0009	0.0294	0.0041
m3	0.0175	0.0028	0.0139	0.0014
m4	0.0071	0.0008	0.0018	0.0009

## Sheet: Fiting
	Control			PPD
	mean	sd	fit	mean	sd	fit
Glucose:
m0	0.535	0.0051	0.535	0.542	0.0014	0.542
m1	0.0017	0.00017	0.0017	0.0016	0.0009	0.0016
m2	0.463	0.0042	0.463	0.456	0.0018	0.456
m3	0	1	0	0.0001	1	0
m4	0	1	0	0	1	0
m5	0	1	0	0	1	0
m6	0	1	0	0	1	0
conc:	80.8	1.67	79.3	132	2.52	130
Χ2	0.847			1.06
Glycogen:
m0	0.744	0.0501	0.743	0.773	0.0774	0.784
m1	0.0011	0.00011	0.00181	0.0006	1	0.00113
m2	0.252	0.0495	0.255	0.225	0.0765	0.214
m3	0.0007	1	0.000182	0.0007	1	4.57e-05
m4	0.0005	1	0.000269	0	1	6.28e-05
m5	0.0009	1	1.14e-05	0.0005	1	6.02e-07
m6	0.0009	1	5.17e-09	0.0007	1	1.24e-11
conc:	0.451	0.00983	0.45	1.2	0.0705	1.2
Χ2	0.00901			0.0522
Lactate:
m0	0.832	0.0092	0.831	0.847	0.0139	0.86
m1	0.0096	1	0.0197	0.0078	1	0.00102
m2	0.158	0.008	0.147	0.145	0.0048	0.139
m3	0	1	0.00179	0	1	2.65e-05
conc:	30.2	7.2	22.7	32.7	4.52	36.2
Χ2	2.86			3.06
Glutamate_c2-5:
m0	0.936	0.00032	0.936	0.939	0.0033	0.939
m1	0.0239	0.0009	0.0237	0.0209	0.0013	0.0205
m2	0.0357	0.0049	0.0345	0.0373	0.0049	0.0343
m3	0.0009	1	0.00385	0	1	0.00381
m4	0.0034	1	0.00229	0.0026	1	0.00229
m5	0	1	0	0	1	0
conc:	1.37	0.125	1.48	2.01	0.309	2.37
Glutamate_c2-4:
m0	0.935	0.0181	0.937	0.937	0.0181	0.939
m1	0.0433	0.0086	0.0428	0.0412	0.0157	0.0425
m2	0.0184	0.004	0.0173	0.0188	0.004	0.0161
m3	0.0028	1	0.00251	0.00305	1	0.0023
m4	0	1	0	0	1	0
m5	0	1	0	0	1	0
conc:	1.37	0.125	1.48	2.01	0.309	2.37
Χ2	1.79			3.65
Ribose-5-P:
m0	0.823	0.0041	0.823	0.865	0.0073	0.865
m1	0.0917	0.0012	0.0915	0.0896	0.0019	0.0895
m2	0.0606	0.0009	0.0604	0.0294	0.0041	0.0305
m3	0.0175	0.0028	0.0175	0.0139	0.0014	0.0135
m4	0.0071	0.0008	0.00746	0.0018	0.0009	0.0013
m5	0	1	4.29e-06	0	1	3.56e-08
conc:	0.01	1	0.0521	0.01	1	0.144
Χ2	0.281			0.455
ΣΧ2	5.78			8.27

## Sheet: Kinetic_parameters
	Control	PPD
hk	184	0.26824
g6ph	0	0
pfk	20.7823	23.3466
kpfk	3.1138	2.39854
fbpase	0.00665108	0.010026
kfbpase	0.0761302	0.0578315
pepg3	0.013477	0.00448728
kpepg3	0.0492245	0.077724
g3pep	1.14662	1.36004
kg3pep	0.00352921	0.00401324
pk	5.26669	6.77455
kpk	0.512249	0.415911
pepck	13.0084	0.0789469
kpepck	0.132298	0.2048
lacout	2.55813	2.25828
klacout	0.130941	0.114539
pdh	0.17789	0.171421
kpdh	0.00695268	0.00512033
pc	0.128205	0.0572548
kpc	0.00195739	0.00719692
CitSyn	0.398853	0.153595
kCitSyn	0.00165365	0.00275046
GlgnPh	0.0180234	4.5409e-05
GlgnSyn	8.7724e-05	0.00943223
fruin	0	0
citmal	50.4461	29.2411
kcitmal	0.0714484	0.0858794
lacin	61.7888	39.7445
ppp	0.00119503	0.00168977
kppp	0.00193458	0.00282111
mal->oaa	14.7333	17.1708
kmal->oaa	0.773315	0.499416
oaa->mal	0.00111438	0.000919603
koaa->mal	0.0366355	0.0278319
dhap->	0	0
pep->	0	0
coa->	0.00238134	0.11111
cit->glt	0.0795597	0.0940061
oaa->	4.8459	3.58794
r5->	0	0
f6p->	0	0
e4p->	0	0
s7p->	0	0
->cit	9.29118e-08	2.00316e-07
eoAld	573702	633703
k1Ald	2.50315	2.74711
tke0	0.879998	0.363331
kdx5	116777	141818
kdg3	7.13273e-06	4.41245e-06
kdr5	4.27233e-05	2.33643e-05
kdf6	0.394747	0.54527
kcef	0.0318209	0.0371215
kcfe	0.000463271	0.000385799
tae0	48.3786	80.8169
kdEa	0.128722	0.113772
kdFa	98.4806	132193
kdGa	5.53039	6.42619
kcfg	0.00786829	0.00360062
nadhvm	39139	18.8719
oxph	423	1.89723
vatp	1.85227	1.84444

## Sheet: Metabolic_flux
	Control	PPD	p
hk	0.184	0.26824	0.01
g6ph	0	0	-
pfk	0.183652	0.258787	0.01
fbpase	0.000127211	0.000475868	-
pepg3	0.00703786	0.00138041	0.1
g3pep	0.374475	0.518533	0.01
pk	0.50058	0.519373	-
pepck	0.133143	0.00221992	0.05
lacout	0.701547	0.845103	-
pdh	0.134953	0.143131	-
pc	0.154435	0.069514	-
CitSyn	0.134235	0.0901554	-
GlgnPh	0.007288	1,83617e-05	-
GlgnSyn	0.00737573	0.00945059	-
fruin	0	0	-
citmal	0.129535	0.0829224	-
lacin	0.490355	0.538374	-
ppp	0.0011635	0.00162352	-
mal->oaa	0.129575	0.0830838	-
oaa->mal	4,01165e-05	0.000161418	-
dhap->	0	0	-
pep->	0	0	-
coa->	0.000718057	0.0529761	-
cit->glt	0.00469951	0.007233	0.01
oaa->	0.021292	0.0672944	-
r5->	0	0	-
f6p->	0	0	-
e4p->	0	0	-
s7p->	0	0	-
->cit	0.00469961	0.0072332	0.01
ald1	0.295407	0.435816	-
ald2	0.111882	0.177505	-
ald3	0.067906	0.144746	-
ald4	0.067906	0.144746	-
x5->s7	0.000508165	0.000654936	-
s7->x5	0.000133948	0.000114637	-
f6->x5	0.000290247	6,38081e-05	-
x5->f6	0.000691702	0.000617186	-
f6->s7	3,66073e-05	1,44795e-05	-
s7->f6	2,2996e-05	2,45143e-05	-
x5<->g3	0.00402906	0.00288616	-
f6<->e4	4,9829e-05	1,36449e-05	-
r5<->s7	1,68942e-05	2,60137e-05	-
f6->s7a	0.000904014	0.000514683	-
s7->f6a	0.00129186	0.00107775	-
f6<->g3a	4,907e-05	1,24516e-05	-
s7<->e4a	0.0237998	0.0445484	-
nadhcm	0.0653055	0.058558	-
oxphos	0.588864	0.450456	-
atpase	1.8494	1.82613	-
chi	5.7837	8.28662

## Sheet: Metabolic_flux_relative_to_hk_flux
	Control/hk	PPD/hk	p
hk	1	1	-
g6ph	0	0	-
pfk	0.998109	0.964759	0.05
fbpase	0.000691364	0.00177404	-
pepg3	0.0382492	0.00514618	0.05
g3pep	2.03519	1.93309	0.05
pk	2.72054	1.93623	0.05
pepck	0.723603	0.00827587	0.05
lacout	3.81276	3.15055	-
pdh	0.73344	0.533593	-
pc	0.839321	0.259149	-
CitSyn	0.729538	0.3361	-
GlgnPh	0.0396087	6.84525e-05	0.05
GlgnSyn	0.0400855	0.0352318	-
fruin	0	0	-
citmal	0.703995	0.309135	-
lacin	2.66497	2.00706	-
ppp	0.00632337	0.00605249	-
mal->oaa	0.704212	0.309737	-
oaa->mal	0.000218024	0.000601767	-
dhap->	0	0	-
pep->	0	0	-
coa->	0.00390248	0.197495	-
cit->glt	0.0255408	0.0269647	-
oaa->	0.115717	0.250874	-
r5->	0	0	-
f6p->	0	0	-
e4p->	0	0	-
s7p->	0	0	-
->cit	0.0255414	0.0269654	-
ald1	1.60547	1.62472	-
ald2	0.608054	0.661739	-
ald3	0.369054	0.539614	-
ald4	0.369054	0.539614	-
x5->s7	0.00276177	0.0024416	-
s7->x5	0.000727978	0.000427367	-
f6->x5	0.00157743	0.000237877	0.05
x5->f6	0.00375925	0.00230087	-
f6->s7	0.000198953	5.39796e-05	-
s7->f6	0.000124978	9.13894e-05	-
x5<->g3	0.0218971	0.0107596	-
f6<->e4	0.00027081	5.08683e-05	-
r5<->s7	9.18163e-05	9.69792e-05	-
f6->s7a	0.00491312	0.00191874	-
s7->f6a	0.00702098	0.00401786	-
f6<->g3a	0.000266685	4.64196e-05	-
s7<->e4a	0.129347	0.166077	-
nadhcm	0.354921	0.218305	-
oxphos	3.20035	1.6793	-
atpase	10.0511	6.80782	0.05
chi	5.7837	8.28662
