# Supplementary material for: Unveiling the Metabolic Changes on Muscle Cell Metabolism Underlying p-Phenylenediamine Toxicity
Source: Front Mol Biosci. 2017 Mar 6;4:8. doi: 10.3389/fmolb.2017.00008 (PMC5338303; doi:10.3389/fmolb.2017.00008)
Supplement: Supplementary Material 3 — Zip file with: (i) The kinetic model used to determine the metabolic fluxes, (ii) metabolic fluxes calculated for treated and non-treated C2C12 cells, (iii) kinetic parameters defined for treated and non-treated C2C12 cells, and (iv) results of the experimental labeling data for treated and non-treated C2C12 cells. [file Presentation2.ZIP]

Archive with 19 entries (17 files):
- Kinetic_Model_Central_Carbon_Metabolism_Control/
- Kinetic_Model_Central_Carbon_Metabolism_Control/a.out
- Kinetic_Model_Central_Carbon_Metabolism_Control/dial.txt
- Kinetic_Model_Central_Carbon_Metabolism_Control/exper.dat
- Kinetic_Model_Central_Carbon_Metabolism_Control/init.out
- Kinetic_Model_Central_Carbon_Metabolism_Control/limpiar.out
- Kinetic_Model_Central_Carbon_Metabolism_Control/nv.txt
- Kinetic_Model_Central_Carbon_Metabolism_Control/statfl.csv
- Kinetic_Model_Central_Carbon_Metabolism_Control/statpar.csv
- Kinetic_Model_Central_Carbon_Metabolism_PPD/
- Kinetic_Model_Central_Carbon_Metabolism_PPD/a.out
- Kinetic_Model_Central_Carbon_Metabolism_PPD/dial.txt
- Kinetic_Model_Central_Carbon_Metabolism_PPD/exper.dat
- Kinetic_Model_Central_Carbon_Metabolism_PPD/init.out
- Kinetic_Model_Central_Carbon_Metabolism_PPD/limpiar.out
- Kinetic_Model_Central_Carbon_Metabolism_PPD/nv.txt
- Kinetic_Model_Central_Carbon_Metabolism_PPD/statfl.csv
- Kinetic_Model_Central_Carbon_Metabolism_PPD/statpar.csv
- Marin de Mas et al_Manuscript_IM2.docx
