# Supplementary material for: Unveiling the Metabolic Changes on Muscle Cell Metabolism Underlying p-Phenylenediamine Toxicity
Source: Front Mol Biosci. 2017 Mar 6;4:8. doi: 10.3389/fmolb.2017.00008 (PMC5338303; doi:10.3389/fmolb.2017.00008)
Supplement: Supplementary Material 3 — Zip file with: (i) The kinetic model used to determine the metabolic fluxes, (ii) metabolic fluxes calculated for treated and non-treated C2C12 cells, (iii) kinetic parameters defined for treated and non-treated C2C12 cells, and (iv) results of the experimental labeling data for treated and non-treated C2C12 cells. [file Presentation2.ZIP › Kinetic_Model_Central_Carbon_Metabolism_Control/dial.txt]

Glucose:
m0   0.535+-0.0051   0.535 
m1  0.0017+-1e+04    0.0017
m2   0.463+-0.0042   0.463 
m3       0+-1e+04    0     
m4       0+-1e+04    0     
m5       0+-1e+04    0     
m6       0+-1e+04    0     
conc:    80.8+-1.67     79.3  
chi square=0.847

Glycogen:
m0   0.744+-0.0501   0.743 
m1  0.0011+-1e+04    0.00181
m2   0.252+-0.0495   0.255 
m3  0.0007+-1e+04    0.000182
m4  0.0005+-1e+04    0.000269
m5  0.0009+-1e+04    1.14e-05
m6  0.0009+-1e+04    5.17e-09
conc:   0.451+-0.00983  0.45  
chi square=0.00901

Lactate:
m0   0.832+-0.0092   0.831 
m1  0.0096+-1e+04    0.0197
m2   0.158+-0.008    0.147 
m3       0+-1e+04    0.00179
conc:    30.2+-7.2      22.7  
chi square=2.86

Glutamate_c2-5:
m0   0.936+-0.00032  0.936 
m1  0.0239+-0.0009   0.0237
m2  0.0357+-0.0049   0.0345
m3  0.0009+-1e+04    0.00385
m4  0.0034+-1e+04    0.00229
m5       0+-1e+04    0     
conc:    1.37+-0.125    1.48  

Glutamate_c2-4:
m0   0.935+-0.0181   0.937 
m1  0.0433+-0.0086   0.0428
m2  0.0184+-0.004    0.0173
m3  0.0028+-1e+04    0.00251
m4       0+-1e+04    0     
m5       0+-1e+04    0     
conc:    1.37+-0.125    1.48  
chi square=1.79

Ribose-5-P:
m0   0.823+-0.0041   0.823 
m1  0.0917+-0.0012   0.0915
m2  0.0606+-0.0009   0.0604
m3  0.0175+-0.0028   0.0175
m4  0.0071+-0.0008   0.00746
m5       0+-1e+05    4.29e-06
conc:    0.01+-1e+04    0.0521
chi square=0.281; dilution: 1.96

chi square, getmax: 5.78, 43.1
	time=880000
