# Supplementary material for: Unveiling the Metabolic Changes on Muscle Cell Metabolism Underlying p-Phenylenediamine Toxicity
Source: Front Mol Biosci. 2017 Mar 6;4:8. doi: 10.3389/fmolb.2017.00008 (PMC5338303; doi:10.3389/fmolb.2017.00008)
Supplement: Supplementary Material 3 — Zip file with: (i) The kinetic model used to determine the metabolic fluxes, (ii) metabolic fluxes calculated for treated and non-treated C2C12 cells, (iii) kinetic parameters defined for treated and non-treated C2C12 cells, and (iv) results of the experimental labeling data for treated and non-treated C2C12 cells. [file Presentation2.ZIP › Kinetic_Model_Central_Carbon_Metabolism_Control/exper.dat]

0.5  dt	
1440 incubation(min)  
120. simulation(min)  
0.184 cellinit(mln/ml)  
0.254 cellfin(mln/ml)  
0.02 InternVol(mL/mln)  
9.42 GlcIni(mM) 
8.42 0.174 GlcFin(mM) 
1.038 LacIni(mM) 
3.15 0.75 LacFin(mM) 
54.75 1 glgn_init(migr/mln) 
38.97 0.85 glgn_fin(finC&sd) 
0.125  gltm_init 
0.143 0.013 gltm_fin 
    Glc.init:fraction.isot#  
9
0.5350 0  
0.000283 1  
0.000284 2  
0.000283 4  
0.000283 8  
0.000283 16  
0.000284 32  
0.4633 48  
 Lac.init:portion.isot#  
2   
1. 0  
 Fruc.init:portion.isot#  
2   
1. 0  
   
Glucose:  1
0.0051 0.5350  
10000.0005 0.0017  
0.0042 0.4633  
10000.00045 0.  
10000.00021 0.  
10000.00004 0.  
10000.00001 0  
Glycogen: 1
0.0501  0.7437  
10000.0004 0.0011  
0.0495 0.2523  
10000.0006  0.0007  
10000.0003  0.0005  
10000.0002  0.0009  
10000.0003  0.0009  
Lactate: 1
0.0092 0.8323  
10000.0026 0.0096  
0.008 0.1581  
10000.0074 0 
Glutamate_c2-5: 1
0.00032 0.9356  
0.0009 0.0239  
0.0049 0.0357  
10000.0016 0.0009  
10000.0031 0.0034  
10000.  0. 
Glutamate_c2-4: 1
0.0181 0.9355  
0.0086 0.0433  
0.0040 0.0184  
10000.0035 0.0028  
10000.  0. 
10000.  0.  
G6P: 0  
100000. 0.601  
100000. 0.017  
100000. 0.368  
100000. 0.004  
100000. 0.01  
100000. 0.  
100000. 0.  
Ribose-5-P: 1
0.0041 0.8231 
0.0012 0.0917  
0.0009 0.0606  
0.0028 0.0175  
0.0008 0.0071  
100000.001 0.
