# Supplementary material for: Unveiling the Metabolic Changes on Muscle Cell Metabolism Underlying p-Phenylenediamine Toxicity
Source: Front Mol Biosci. 2017 Mar 6;4:8. doi: 10.3389/fmolb.2017.00008 (PMC5338303; doi:10.3389/fmolb.2017.00008)
Supplement: Supplementary Material 3 — Zip file with: (i) The kinetic model used to determine the metabolic fluxes, (ii) metabolic fluxes calculated for treated and non-treated C2C12 cells, (iii) kinetic parameters defined for treated and non-treated C2C12 cells, and (iv) results of the experimental labeling data for treated and non-treated C2C12 cells. [file Presentation2.ZIP › Kinetic_Model_Central_Carbon_Metabolism_Control/nv.txt]

0) hk        0.184
1) g6ph      0
2) pfk       20.7823
3) kpfk      3.1138
4) fbpase    0.00665108
5) kfbpase   0.0761302
6) pepg3     0.013477
7) kpepg3    0.0492245
8) g3pep     1.14662
9) kg3pep    0.00352921
10) pk        5.26669
11) kpk       0.512249
12) pepck     13.0084
13) kpepck    0.132298
14) lacout    2.55813
15) klacout   0.130941
16) pdh       0.17789
17) kpdh      0.00695268
18) pc        0.128205
19) kpc       0.00195739
20) CitSyn    0.398853
21) kCitSyn   0.00165365
22) GlgnPh    0.0180234
23) GlgnSyn   8.7724e-05
24) fruin     0
25) citmal    50.4461
26) kcitmal   0.0714484
27) lacin     61.7888
28) ppp       0.00119503
29) kppp      0.00193458
30) mal->oaa  14.7333
31) kmal->oaa 0.773315
32) oaa->mal  0.00111438
33) koaa->mal 0.0366355
34) dhap->    0
35) pep->     0
36) coa->     0.00238134
37) cit->glt  0.0795597
38) oaa->     4.8459
39) r5->      0
40) f6p->     0
41) e4p->     0
42) s7p->     0
43) ->cit     9.29118e-08
44) eoAld     573.702
45) k1Ald     2.50315
46) tke0      0.879998
47) kdx5      116.777
48) kdg3      7.13273e-06
49) kdr5      4.27233e-05
50) kdf6      0.394747
51) kcef      0.0318209
52) kcfe      0.000463271
53) tae0      48.3786
54) kdEa      0.128722
55) kdFa      98.4806
56) kdGa      5.53039
57) kcfg      0.00786829
58) nadhvm    39.139
59) oxph      0.423
60) vatp      1.85227
0) h6p=      0.0991492
1) nt3p=     0.0342318
2) fbp=      0.00148449
3) pep=      0.053801
4) nlp=      0.0494787
5) pyrm=     0.1
6) coa=      0.0318602
7) oaa=      0.00136809
8) oaac=     0.1
9) cit=      0.000183937
10) glgn=     0.678875
11) p5p=      0.0175892
12) e4p=      0.000391582
13) s7p=      0.0245306
14) mal=      0.00686144
15) nadh=     2.70757e-05
16) nadhm=    0.0429607
17) adp=      1
2 4 6 7 8 10 12 14 16 18 20 22 23 25 27 28 30 32 36 37 38 43 44 46 53 -1
0) hk       0.184
1) g6ph     0
2) pfk      0.183652
3) fbpase   0.000127211
4) pepg3    0.00703786
5) g3pep    0.374475
6) pk       0.50058
7) pepck    0.133143
8) lacout   0.701547
9) pdh      0.134953
10) pc       0.154435
11) CitSyn   0.134235
12) GlgnPh   0.007288
13) GlgnSyn  0.00737573
14) fruin    0
15) citmal   0.129535
16) lacin    0.490355
17) ppp      0.0011635
18) mal->oaa 0.129575
19) oaa->mal 4.01165e-05
20) dhap->   0
21) pep->    0
22) coa->    0.000718057
23) cit->glt 0.00469951
24) oaa->    0.021292
25) r5->     0
26) f6p->    0
27) e4p->    0
28) s7p->    0
29) ->cit    0.00469961
30) ald1     0.295407
31) ald2     0.111882
32) ald3     0.067906
33) ald4     0.067906
34) x5->s7   0.000508165
35) s7->x5   0.000133948
36) f6->x5   0.000290247
37) x5->f6   0.000691702
38) f6->s7   3.66073e-05
39) s7->f6   2.2996e-05
40) x5<->g3  0.00402906
41) f6<->e4  4.9829e-05
42) r5<->s7  1.68942e-05
43) f6->s7a  0.000904014
44) s7->f6a  0.00129186
45) f6<->g3a 4.907e-05
46) s7<->e4a 0.0237998
47) nadhcm   0.0653055
48) oxphos   0.588864
49) atpase   1.8494
5.7837
2190000
43.0621
