# Supplementary material for: Unveiling the Metabolic Changes on Muscle Cell Metabolism Underlying p-Phenylenediamine Toxicity
Source: Front Mol Biosci. 2017 Mar 6;4:8. doi: 10.3389/fmolb.2017.00008 (PMC5338303; doi:10.3389/fmolb.2017.00008)
Supplement: Supplementary Material 3 — Zip file with: (i) The kinetic model used to determine the metabolic fluxes, (ii) metabolic fluxes calculated for treated and non-treated C2C12 cells, (iii) kinetic parameters defined for treated and non-treated C2C12 cells, and (iv) results of the experimental labeling data for treated and non-treated C2C12 cells. [file Presentation2.ZIP › Kinetic_Model_Central_Carbon_Metabolism_Control/statfl.csv]

	68% +-	90% +-	95% +-	99% ++	bestfit
hk	0,184 0	0,184 0	0,184 0	0,092 0,092	0,184
g6ph	0 0	0 0	0 0	0 0	0
pfk	0,183636 8,05e-05	0,183908 0,000354	0,183864 0,000398	0,092131 0,092131	0,183652
fbpase	0,000112452 4,06948e-05	0,000424389 0,000365579	0,0004244 0,000365589	0,000394994 0,000394994	0,000127211
pepg3	0,00745608 0,00311092	0,00854845 0,00541405	0,00974254 0,00679806	0,0082703 0,0082703	0,00703786
g3pep	0,374827 0,0030995	0,375946 0,005542	0,376886 0,006776	0,191903 0,191903	0,374475
pk	0,496425 0,025954	0,480408 0,064817	0,479837 0,072609	0,317947 0,317947	0,50058
pepck	0,129002 0,025984	0,113083 0,0648902	0,112474 0,0725638	0,134223 0,134223	0,133143
lacout	0,606818 0,094729	0,610714 0,0986245	0,596727 0,112611	0,354669 0,354669	0,701547
pdh	0,12614 0,016227	0,12269 0,0289047	0,12269 0,0289047	0,0823975 0,0823975	0,134953
pc	0,130742 0,0248645	0,128332 0,0518549	0,127061 0,0649146	0,135718 0,135718	0,154435
CitSyn	0,120154 0,0140805	0,116054 0,0258619	0,110559 0,0313565	0,081501 0,081501	0,134235
GlgnPh	0,00744904 0,00107734	0,00685027 0,00167611	0,00743764 0,00251861	0,00571305 0,00571305	0,007288
GlgnSyn	0,00757705 0,00108831	0,00695785 0,00170751	0,00755148 0,00253712	0,0057677 0,0057677	0,00737573
fruin	0 0	0 0	0 0	0 0	0
citmal	0,115752 0,0137835	0,111675 0,02582	0,106084 0,0314107	0,0794005 0,0794005	0,129535
lacin	0,373412 0,116943	0,373412 0,116943	0,359082 0,131272	0,245177 0,245177	0,490355
ppp	0,00103823 0,000224798	0,00124639 0,000432953	0,00124639 0,000432953	0,00083967 0,00083967	0,0011635
mal->oaa	0,115834 0,0138135	0,111818 0,0259518	0,106321 0,031449	0,0794315 0,0794315	0,129575
oaa->mal	0,000125071 0,000107417	0,00017811 0,000166642	0,000178127 0,000166658	0,000197132 0,000197132	4,01165e-05
dhap->	0 0	0 0	0 0	0 0	0
pep->	0 0	0 0	0 0	0 0	0
coa->	0,0120599 0,0120344	0,0120581 0,0120362	0,025722 0,0257001	0,025711 0,025711	0,000718057
cit->glt	0,00440257 0,000296935	0,00440257 0,000296935	0,00434551 0,000382765	0,0023778 0,0023778	0,00469951
oaa->	0,0109565 0,0103355	0,0208351 0,0203303	0,0249987 0,0244939	0,034224 0,034224	0,021292
r5->	0 0	0 0	0 0	0 0	0
f6p->	0 0	0 0	0 0	0 0	0
e4p->	0 0	0 0	0 0	0 0	0
s7p->	0 0	0 0	0 0	0 0	0
->cit	0,00440268 0,00029693	0,00440268 0,00029693	0,00434565 0,0003828	0,00237785 0,00237785	0,00469961
ald1	0,365544 0,0971915	0,370564 0,158209	0,370564 0,158209	0,30043 0,30043	0,295407
ald2	0,182016 0,0972012	0,18701 0,158266	0,18701 0,158266	0,208703 0,208703	0,111882
ald3	0,0949728 0,0458192	0,156701 0,131788	0,178508 0,153595	0,17493 0,17493	0,067906
ald4	0,0949728 0,0458192	0,156701 0,131788	0,178508 0,153595	0,17493 0,17493	0,067906
x5->s7	0,000465633 0,000108402	0,000519334 0,000162103	0,000557543 0,000200312	0,000378927 0,000378927	0,000508165
s7->x5	0,000130806 3,57259e-05	0,00014862 8,11558e-05	0,000179803 0,000112339	0,000146071 0,000146071	0,000133948
f6->x5	0,000257375 5,89095e-05	0,000285106 9,23745e-05	0,000294247 0,000101515	0,000197881 0,000197881	0,000290247
x5->f6	0,000614757 0,000136138	0,00072003 0,000241411	0,000722841 0,000244222	0,000483531 0,000483531	0,000691702
f6->s7	3,406e-05 9,0511e-06	3,82035e-05 1,66071e-05	4,20765e-05 2,048e-05	3,12782e-05 3,12782e-05	3,66073e-05
s7->f6	2,28724e-05 6,82035e-06	2,55986e-05 1,69166e-05	3,13117e-05 2,26296e-05	2,69706e-05 2,69706e-05	2,2996e-05
x5<->g3	0,00347607 0,000818095	0,00404404 0,00151403	0,00421572 0,00168571	0,00319265 0,00319265	0,00402906
f6<->e4	4,49502e-05 1,14433e-05	5,19736e-05 2,00219e-05	5,35421e-05 2,16488e-05	3,75954e-05 3,75954e-05	4,9829e-05
r5<->s7	1,74556e-05 5,64505e-06	2,0504e-05 1,46357e-05	2,63399e-05 2,04716e-05	2,34057e-05 2,34057e-05	1,68942e-05
f6->s7a	0,00102061 0,00054597	0,0116649 0,0112771	0,0116649 0,0112771	0,011471 0,011471	0,000904014
s7->f6a	0,00134379 0,000580257	0,0120103 0,011314	0,0120103 0,011314	0,0116621 0,0116621	0,00129186
f6<->g3a	5,54578e-05 3,1155e-05	0,000683207 0,000662163	0,000683052 0,000662318	0,000672685 0,000672685	4,907e-05
s7<->e4a	0,0246895 0,0101139	0,205151 0,192662	0,204799 0,193014	0,198907 0,198907	0,0237998
nadhcm	0,0589653 0,0063402	0,0603527 0,00985995	0,0605798 0,0100871	0,0375161 0,0375161	0,0653055
oxphos	0,528866 0,059998	0,515892 0,107537	0,514703 0,108727	0,358087 0,358087	0,588864
atpase	1,83404 0,01577	1,79537 0,05529	1,77601 0,07465	0,92547 0,92547	1,8494
chi 5,7837
time 2,19e+06
conc 43,0621
