# Supplementary material for: Unveiling the Metabolic Changes on Muscle Cell Metabolism Underlying p-Phenylenediamine Toxicity
Source: Front Mol Biosci. 2017 Mar 6;4:8. doi: 10.3389/fmolb.2017.00008 (PMC5338303; doi:10.3389/fmolb.2017.00008)
Supplement: Supplementary Material 3 — Zip file with: (i) The kinetic model used to determine the metabolic fluxes, (ii) metabolic fluxes calculated for treated and non-treated C2C12 cells, (iii) kinetic parameters defined for treated and non-treated C2C12 cells, and (iv) results of the experimental labeling data for treated and non-treated C2C12 cells. [file Presentation2.ZIP › Kinetic_Model_Central_Carbon_Metabolism_Control/statpar.csv]

	68% +-	90% +-	95% +-	99% ++	bestfit
hk	0.184 0	0.184 0	0.184 0	0.092 0.092	0.184
g6ph	0 0	0 0	0 0	-4.213e+306 4.213e+306	0
pfk	20.1233 3.0054	18.2631 7.3157	19.6806 9.08365	14.3821 14.3821	20.7823
kpfk	3.1138 0	3.1138 0	3.1138 0	-4.21364e+306 4.21364e+306	3.1138
fbpase	0.00731566 0.00105636	0.00822369 0.00363281	0.00786366 0.00399284	0.00592825 0.00592825	0.00665108
kfbpase	0.0761302 0	0.0761302 0	0.0761302 0	-4.21258e+306 4.21258e+306	0.0761302
pepg3	0.018841 0.00737305	0.01882 0.0102008	0.0241783 0.0155592	-4.21381e+306 4.21381e+306	0.013477
kpepg3	0.0621698 0.0143773	0.0730509 0.0384662	0.0729064 0.0386106	-4.21258e+306 4.21258e+306	0.0492245
g3pep	1.15059 0.196643	1.25982 0.627532	1.25982 0.627532	0.96449 0.96449	1.14662
kg3pep	0.00352921 0	0.00352921 0	0.00352921 0	-4.21273e+306 4.21273e+306	0.00352921
pk	4.94001 1.46743	5.53646 2.06388	6.60802 3.22667	4.91735 4.91735	5.26669
kpk	0.512249 0	0.512249 0	0.512249 0	0.256124 0.256124	0.512249
pepck	11.8732 9.56524	13.3134 12.4934	17.5691 16.7491	17.8223 17.8223	13.0084
kpepck	0.132298 0	0.132298 0	0.132298 0	0.066149 0.066149	0.132298
lacout	2.50015 0.33474	2.24184 0.59305	2.26509 0.69521	1.48015 1.48015	2.55813
klacout	0.130941 0	0.130941 0	0.130941 0	0.0654705 0.0654705	0.130941
pdh	0.173694 0.0214745	0.159827 0.044573	0.159827 0.044573	0.120281 0.120281	0.17789
kpdh	0.00695268 0	0.00695268 0	0.00695268 0	0.00347634 0.00347634	0.00695268
pc	0.119795 0.0439075	0.113186 0.0732848	0.121508 0.0818767	0.150181 0.150181	0.128205
kpc	0.00195739 0	0.00195739 0	0.00195739 0	0.000978695 0.000978695	0.00195739
CitSyn	2.0649 1.70961	3.23179 3.09028	5.95732 5.83098	5.89415 5.89415	0.398853
kCitSyn	0.00165365 0	0.00165365 0	0.00165365 0	0.000826825 0.000826825	0.00165365
GlgnPh	0.0184217 0.00266425	0.0169409 0.004145	0.0183934 0.00622855	0.0141286 0.0141286	0.0180234
GlgnSyn	0.000108754 3.02312e-05	0.000110059 4.77318e-05	0.000119113 5.69131e-05	9.83745e-05 9.83745e-05	8.7724e-05
fruin	0 0	0 0	0 0	0 0	0
citmal	48.3262 3.7108	48.528 12.8393	48.3317 13.0356	30.791 30.791	50.4461
kcitmal	0.0714484 0	0.0714484 0	0.0714484 0	0.0357242 0.0357242	0.0714484
lacin	56.9392 10.3247	49.2674 17.9966	50.0087 21.4298	35.7193 35.7193	61.7888
ppp	0.00106416 0.000227377	0.00126995 0.000433167	0.00126995 0.000433167	0.00085156 0.00085156	0.00119503
kppp	0.00193458 0	0.00193458 0	0.00193458 0	-4.21762e+306 4.21762e+306	0.00193458
mal->oaa	17.2021 4.2397	16.5543 5.02525	15.9471 5.9129	11.6381 11.6381	14.7333
kmal->oaa	0.773315 0	0.773315 0	0.773315 0	0.386657 0.386657	0.773315
oaa->mal	0.00116452 0.00023379	0.001162 0.00048628	0.00133864 0.000723673	0.00127421 0.00127421	0.00111438
koaa->mal	0.0366355 0	0.0366355 0	0.0366355 0	-4.21376e+306 4.21376e+306	0.0366355
dhap->	0 0	0 0	0 0	6.19525 6.19525	0
pep->	0 0	0 0	0 0	3.18299e-314 3.18299e-314	0
coa->	0.0979439 0.0958601	0.0971803 0.0966237	0.201339 0.200783	0.201061 0.201061	0.00238134
cit->glt	0.081097 0.0069474	0.0810912 0.0198438	0.0828891 0.0216419	0.0572625 0.0572625	0.0795597
oaa->	2.61532 2.52133	5.67098 5.59552	9.14178 9.06632	-4.21279e+306 4.21279e+306	4.8459
r5->	0 0	0 0	0 0	9.88131e-324 9.88131e-324	0
f6p->	0 0	0 0	0 0	0 0	0
e4p->	0 0	0 0	0 0	-6.16468e-166 6.16468e-166	0
s7p->	0 0	0 0	0 0	2.6591e-315 2.6591e-315	0
->cit	1.0523e-07 2.94301e-08	1.32741e-07 5.69411e-08	1.31985e-07 5.76974e-08	1.51016e-07 1.51016e-07	9.29118e-08
eoAld	902.953 381.406	814.464 469.895	814.464 469.895	643.065 643.065	573.702
k1Ald	2.50315 0	2.50315 0	2.50315 0	1.25158 1.25158	2.50315
tke0	0.794421 0.185951	0.854446 0.301253	0.894223 0.438857	0.66654 0.66654	0.879998
kdx5	116.777 0	116.777 0	116.777 0	58.3885 58.3885	116.777
kdg3	7.13273e-06 0	7.13273e-06 0	7.13273e-06 0	3.56636e-06 3.56636e-06	7.13273e-06
kdr5	4.27233e-05 0	4.27233e-05 0	4.27233e-05 0	-4.21266e+306 4.21266e+306	4.27233e-05
kdf6	0.394747 0	0.394747 0	0.394747 0	0.197374 0.197374	0.394747
kcef	0.0318209 0	0.0318209 0	0.0318209 0	0.0159104 0.0159104	0.0318209
kcfe	0.000463271 0	0.000463271 0	0.000463271 0	0.000231636 0.000231636	0.000463271
tae0	46.4227 24.0133	482.774 461.477	482.774 461.477	472.125 472.125	48.3786
kdEa	0.128722 0	0.128722 0	0.128722 0	0.064361 0.064361	0.128722
kdFa	98.4806 0	98.4806 0	98.4806 0	49.2403 49.2403	98.4806
kdGa	5.53039 0	5.53039 0	5.53039 0	2.76519 2.76519	5.53039
kcfg	0.00786829 0	0.00786829 0	0.00786829 0	0.00393415 0.00393415	0.00786829
nadhvm	39.139 0	39.139 0	39.139 0	19.5695 19.5695	39.139
oxph	2.64492 0	2.64492 0	2.64492 0	1.32246 1.32246	2.64492
vatp	1.85227 0	1.85227 0	1.85227 0	0.926135 0.926135	1.85227
chi 5.7837
time 2.19e+06
conc 43.0621
