# Supplementary material for: Unveiling the Metabolic Changes on Muscle Cell Metabolism Underlying p-Phenylenediamine Toxicity
Source: Front Mol Biosci. 2017 Mar 6;4:8. doi: 10.3389/fmolb.2017.00008 (PMC5338303; doi:10.3389/fmolb.2017.00008)
Supplement: Supplementary Material 3 — Zip file with: (i) The kinetic model used to determine the metabolic fluxes, (ii) metabolic fluxes calculated for treated and non-treated C2C12 cells, (iii) kinetic parameters defined for treated and non-treated C2C12 cells, and (iv) results of the experimental labeling data for treated and non-treated C2C12 cells. [file Presentation2.ZIP › Kinetic_Model_Central_Carbon_Metabolism_PPD/dial.txt]

Glucose:
m0   0.542+-0.0014   0.542 
m1  0.0016+-0.0009   0.0016
m2   0.456+-0.0018   0.456 
m3  0.0001+-1e+04    0     
m4       0+-1e+04    0     
m5       0+-1e+04    0     
m6       0+-1e+04    0     
conc:     132+-2.52     130   
chi square=1.06

Glycogen:
m0   0.773+-0.0774   0.784 
m1  0.0006+-1e+04    0.00113
m2   0.225+-0.0765   0.214 
m3  0.0007+-1e+04    4.57e-05
m4       0+-1e+04    6.28e-05
m5  0.0005+-1e+04    6.02e-07
m6  0.0007+-1e+04    1.24e-11
conc:     1.2+-0.0705   1.2   
chi square=0.0522

Lactate:
m0   0.847+-0.0139   0.86  
m1  0.0078+-1e+04    0.00102
m2   0.145+-0.0048   0.139 
m3       0+-1e+04    2.65e-05
conc:    32.7+-4.52     36.2  
chi square=3.06

Glutamate_c2-5:
m0   0.939+-0.0033   0.939 
m1  0.0209+-0.0013   0.0205
m2  0.0373+-0.0049   0.0343
m3       0+-1e+04    0.00381
m4  0.0026+-1e+04    0.00229
m5       0+-1e+04    0     
conc:    2.01+-0.309    2.37  

Glutamate_c2-4:
m0   0.937+-0.0181   0.939 
m1  0.0412+-0.0157   0.0425
m2  0.0188+-0.004    0.0161
m3 0.00305+-1e+04    0.0023
m4       0+-1e+04    0     
m5       0+-1e+04    0     
conc:    2.01+-0.309    2.37  
chi square=3.65

Ribose-5-P:
m0   0.865+-0.0073   0.865 
m1  0.0896+-0.0019   0.0895
m2  0.0294+-0.0041   0.0305
m3  0.0139+-0.0014   0.0135
m4  0.0018+-0.0009   0.0013
m5       0+-1e+03    3.56e-08
conc:    0.01+-1e+04    0.144 
chi square=0.455; dilution: 2.56

chi square, getmax: 8.27, 30.4
	time=1120000
