# Supplementary material for: Unveiling the Metabolic Changes on Muscle Cell Metabolism Underlying p-Phenylenediamine Toxicity
Source: Front Mol Biosci. 2017 Mar 6;4:8. doi: 10.3389/fmolb.2017.00008 (PMC5338303; doi:10.3389/fmolb.2017.00008)
Supplement: Supplementary Material 3 — Zip file with: (i) The kinetic model used to determine the metabolic fluxes, (ii) metabolic fluxes calculated for treated and non-treated C2C12 cells, (iii) kinetic parameters defined for treated and non-treated C2C12 cells, and (iv) results of the experimental labeling data for treated and non-treated C2C12 cells. [file Presentation2.ZIP › Kinetic_Model_Central_Carbon_Metabolism_PPD/exper.dat]

0.5  dt	
1440 incubation(min)  
120. simulation(min)  
0.095 cellfin(mln/ml)  
0.184 cellinit(mln/ml)  
0.02 InternVol(mL/mln)  
9.42  GlcIni(mM) 
8.538 0.163 GlcFin(mM) 
1.138  LacIni(mM) 
2.114 0.292 LacFin(mM) 
54.75  0 glgn_init(migr/mln) 
103.45 6.10 glgn_fin(finC&sd) 
0.125 gltm_init 
0.130 0.02 gltm_fin 
 Glc.init:fraction.isot#  
9   
0.5424 0  
0.00027 1  
0.00027 2  
0.00027 4  
0.00027 8  
0.00026 16  
0.00026 32  
0.4559  48  
 Lac.init:portion.isot#  
2   
1. 0  
 Fruc.init:portion.isot#  
2   
1. 0  
   
Glucose:  1
0.0014 0.5424
0.0009 0.0016 
0.0018 0.4559  
10000.0008 0.0001  
10000.0005 0.  
10000.0001 0. 
10000. 0.
Glycogen: 1
0.0774 0.7729  
10000.0006 0.0006  
0.0765 0.2246  
10000.0007 0.0007  
10000.0001 0.  
10000.0003 0.0005  
10000.001 0.0007  
Lactate: 1
0.0139 0.8469  
10000.0088 0.0078  
0.0048 0.1453  
10000.0047 0.  
Glutamate_c2-5: 1
0.0033 0.9391  
0.0013 0.0209  
0.0049 0.0373  
10000.0009 0.  
10000.0041 0.0026  
10000. 0.  
Glutamate_c2-4: 1
0.0181 0.9370  
0.0157 0.0412  
0.0040  0.0188  
10000.0035 0.00305  
10000. 0.  
10000. 0.  
G6P: 0  
100000. 0.601  
100000. 0.017  
100000. 0.368  
100000. 0.004  
100000. 0.01  
100000. 0.  
100000. 0.  
Ribose-5-P: 1
0.0073 0.8652 
0.0019 0.0896  
0.0041 0.0294  
0.0014 0.0139  
0.0009 0.0018  
1000 0.0000
