# Supplementary material for: Unveiling the Metabolic Changes on Muscle Cell Metabolism Underlying p-Phenylenediamine Toxicity
Source: Front Mol Biosci. 2017 Mar 6;4:8. doi: 10.3389/fmolb.2017.00008 (PMC5338303; doi:10.3389/fmolb.2017.00008)
Supplement: Supplementary Material 3 — Zip file with: (i) The kinetic model used to determine the metabolic fluxes, (ii) metabolic fluxes calculated for treated and non-treated C2C12 cells, (iii) kinetic parameters defined for treated and non-treated C2C12 cells, and (iv) results of the experimental labeling data for treated and non-treated C2C12 cells. [file Presentation2.ZIP › Kinetic_Model_Central_Carbon_Metabolism_PPD/nv.txt]

0) hk        0.26824
1) g6ph      0
2) pfk       23.3466
3) kpfk      2.39854
4) fbpase    0.010026
5) kfbpase   0.0578315
6) pepg3     0.00448728
7) kpepg3    0.077724
8) g3pep     1.36004
9) kg3pep    0.00401324
10) pk        6.77455
11) kpk       0.415911
12) pepck     0.0789469
13) kpepck    0.2048
14) lacout    2.25828
15) klacout   0.114539
16) pdh       0.171421
17) kpdh      0.00512033
18) pc        0.0572548
19) kpc       0.00719692
20) CitSyn    0.153595
21) kCitSyn   0.00275046
22) GlgnPh    4.5409e-05
23) GlgnSyn   0.00943223
24) fruin     0
25) citmal    29.2411
26) kcitmal   0.0858794
27) lacin     39.7445
28) ppp       0.00168977
29) kppp      0.00282111
30) mal->oaa  17.1708
31) kmal->oaa 0.499416
32) oaa->mal  0.000919603
33) koaa->mal 0.0278319
34) dhap->    0
35) pep->     0
36) coa->     0.11111
37) cit->glt  0.0940061
38) oaa->     3.58794
39) r5->      0
40) f6p->     0
41) e4p->     0
42) s7p->     0
43) ->cit     2.00316e-07
44) eoAld     633.703
45) k1Ald     2.74711
46) tke0      0.363331
47) kdx5      141.818
48) kdg3      4.41245e-06
49) kdr5      2.33643e-05
50) kdf6      0.54527
51) kcef      0.0371215
52) kcfe      0.000385799
53) tae0      80.8169
54) kdEa      0.113772
55) kdFa      132.193
56) kdGa      6.42619
57) kcfg      0.00360062
58) nadhvm    18.8719
59) oxph      1.89723
60) vatp      1.84444
0) h6p=      0.096017
1) nt3p=     0.049459
2) fbp=      0.00288165
3) pep=      0.0345334
4) nlp=      0.0684964
5) pyrm=     0.1
6) coa=      0.0672519
7) oaa=      0.00592541
8) oaac=     0.1
9) cit=      0.000244231
10) glgn=     0.678875
11) p5p=      0.0404205
12) e4p=      0.000967677
13) s7p=      0.0595384
14) mal=      0.00242826
15) nadh=     5.04239e-05
16) nadhm=    0.0467029
17) adp=      1
2 3 4 5 6 7 8 9 10 11 12 13 14 15 16 17 18 19 20 21 22 23 24 25 26 27 28 29 30 31 32 33 34 35 36 37 38 39 40 41 42 43 44 45 46 47 48 49 50 51 52 53 54 55 56 57 58 59 60 -1
0) hk       0.26824
1) g6ph     0
2) pfk      0.258787
3) fbpase   0.000475868
4) pepg3    0.00138041
5) g3pep    0.518533
6) pk       0.519373
7) pepck    0.00221992
8) lacout   0.845103
9) pdh      0.143131
10) pc       0.069514
11) CitSyn   0.0901554
12) GlgnPh   1.83617e-05
13) GlgnSyn  0.00945059
14) fruin    0
15) citmal   0.0829224
16) lacin    0.538374
17) ppp      0.00162352
18) mal->oaa 0.0830838
19) oaa->mal 0.000161418
20) dhap->   0
21) pep->    0
22) coa->    0.0529761
23) cit->glt 0.007233
24) oaa->    0.0672944
25) r5->     0
26) f6p->    0
27) e4p->    0
28) s7p->    0
29) ->cit    0.0072332
30) ald1     0.435816
31) ald2     0.177505
32) ald3     0.144746
33) ald4     0.144746
34) x5->s7   0.000654936
35) s7->x5   0.000114637
36) f6->x5   6.38081e-05
37) x5->f6   0.000617186
38) f6->s7   1.44795e-05
39) s7->f6   2.45143e-05
40) x5<->g3  0.00288616
41) f6<->e4  1.36449e-05
42) r5<->s7  2.60137e-05
43) f6->s7a  0.000514683
44) s7->f6a  0.00107775
45) f6<->g3a 1.24516e-05
46) s7<->e4a 0.0445484
47) nadhcm   0.058558
48) oxphos   0.450456
49) atpase   1.82613
8.28662
650000
30.3693
