# Supplementary material for: Unveiling the Metabolic Changes on Muscle Cell Metabolism Underlying p-Phenylenediamine Toxicity
Source: Front Mol Biosci. 2017 Mar 6;4:8. doi: 10.3389/fmolb.2017.00008 (PMC5338303; doi:10.3389/fmolb.2017.00008)
Supplement: Supplementary Material 3 — Zip file with: (i) The kinetic model used to determine the metabolic fluxes, (ii) metabolic fluxes calculated for treated and non-treated C2C12 cells, (iii) kinetic parameters defined for treated and non-treated C2C12 cells, and (iv) results of the experimental labeling data for treated and non-treated C2C12 cells. [file Presentation2.ZIP › Kinetic_Model_Central_Carbon_Metabolism_PPD/statfl.csv]

	68% +-	90% +-	95% +-	99% ++	bestfit
hk	0,26824 0	0,26824 0	0,26824 0	0,26824 0	0,26824
g6ph	0 0	0 0	0 0	0 0	0
pfk	0,258942 0,0007845	0,258981 0,001036	0,258435 0,0016695	0,258435 0,0016695	0,258787
fbpase	0,000415931 0,000226959	0,000693313 0,000571557	0,000693313 0,000571557	0,000769883 0,000648127	0,000475868
pepg3	0,00160678 0,000358205	0,00201729 0,00083643	0,00207595 0,000943675	0,00194301 0,00107662	0,00138041
g3pep	0,519294 0,0012265	0,519122 0,0016555	0,51825 0,0031015	0,51825 0,0031015	0,518533
pk	0,522152 0,0034865	0,522724 0,00544	0,522702 0,0054615	0,522586 0,005578	0,519373
pepck	0,00440056 0,0027165	0,00588101 0,00517209	0,00588101 0,00517209	0,00588101 0,00517209	0,00221992
lacout	0,911423 0,152348	0,911258 0,214402	0,904451 0,221209	0,877503 0,248157	0,845103
pdh	0,138657 0,021303	0,137218 0,0385325	0,137218 0,0385325	0,135877 0,0398736	0,143131
pc	0,0766245 0,0186121	0,0769719 0,0355571	0,0769719 0,0355571	0,0740468 0,0384822	0,069514
CitSyn	0,0927685 0,0150875	0,102454 0,0393329	0,101792 0,0399945	0,0963606 0,0454264	0,0901554
GlgnPh	1,89404e-05 4,77905e-06	1,75481e-05 6,1714e-06	1,88817e-05 7,52765e-06	2,18386e-05 1,19179e-05	1,83617e-05
GlgnSyn	0,00914268 0,00060071	0,00915565 0,00077143	0,00955127 0,00158273	0,00955127 0,00158273	0,00945059
fruin	0 0	0 0	0 0	0 0	0
citmal	0,0851646 0,0145403	0,0950095 0,0390294	0,0944204 0,0396185	0,0888826 0,0451563	0,0829224
lacin	0,603851 0,153448	0,581974 0,236692	0,576326 0,242341	0,553492 0,265174	0,538374
ppp	0,00191763 0,000617985	0,00231887 0,00113873	0,00231887 0,00113873	0,00259385 0,00141371	0,00162352
mal->oaa	0,0855779 0,0148171	0,0952647 0,0391794	0,0946764 0,0397677	0,0891533 0,0452908	0,0830838
oaa->mal	0,000407341 0,000282776	0,000367696 0,000322421	0,000367696 0,000322421	0,000364822 0,000325295	0,000161418
dhap->	0 0	0 0	0 0	0 0	0
pep->	0 0	0 0	0 0	0 0	0
coa->	0,0383401 0,0185541	0,0425039 0,0316951	0,0550019 0,0452251	0,0550019 0,0452251	0,0529761
cit->glt	0,00752539 0,0006257	0,00742188 0,000930665	0,00740827 0,000944285	0,00733341 0,00101914	0,007233
oaa->	0,0721241 0,0160037	0,0727269 0,032204	0,0727269 0,032204	0,0698057 0,0351253	0,0672944
r5->	0 0	0 0	0 0	0 0	0
f6p->	0 0	0 0	0 0	0 0	0
e4p->	0 0	0 0	0 0	0 0	0
s7p->	0 0	0 0	0 0	0 0	0
->cit	0,00752559 0,000625695	0,00742208 0,00093065	0,00740845 0,000944275	0,00733361 0,00101911	0,0072332
ald1	0,44278 0,0741595	0,463526 0,145451	0,473028 0,1578	0,477198 0,16197	0,435816
ald2	0,184616 0,0746415	0,205396 0,145867	0,214726 0,156959	0,219329 0,161562	0,177505
ald3	0,138362 0,0667172	0,181074 0,124883	0,190258 0,134068	0,202036 0,145845	0,144746
ald4	0,138362 0,0667172	0,181074 0,124883	0,190258 0,134068	0,202036 0,145845	0,144746
x5->s7	0,000762268 0,000261453	0,000895823 0,000433807	0,000897728 0,000435711	0,00100883 0,000546817	0,000654936
s7->x5	0,000141097 7,34392e-05	0,000148431 9,05357e-05	0,000179854 0,000135324	0,000179854 0,000135324	0,000114637
f6->x5	9,43185e-05 4,40025e-05	0,000135702 9,68837e-05	0,000149291 0,000110473	0,000176033 0,000137214	6,38081e-05
x5->f6	0,000734632 0,000257317	0,00091287 0,000471631	0,000933685 0,000492446	0,00105123 0,000609996	0,000617186
f6->s7	2,02534e-05 8,17e-06	3,14397e-05 2,2301e-05	3,11422e-05 2,25985e-05	4,34605e-05 3,49169e-05	1,44795e-05
s7->f6	2,86735e-05 1,40927e-05	3,14757e-05 2,05464e-05	3,67951e-05 2,88046e-05	3,67951e-05 2,88046e-05	2,45143e-05
x5<->g3	0,00337836 0,00124158	0,00386638 0,00188815	0,00397812 0,00199989	0,00423077 0,00225254	0,00288616
f6<->e4	1,95877e-05 1,01112e-05	3,17443e-05 2,4214e-05	3,47501e-05 2,72199e-05	4,56135e-05 3,80832e-05	1,36449e-05
r5<->s7	3,30802e-05 1,82653e-05	4,00536e-05 2,92144e-05	4,45357e-05 3,68666e-05	4,45851e-05 3,6916e-05	2,60137e-05
f6->s7a	0,000798088 0,000413372	0,000966226 0,000749253	0,00109284 0,000875868	0,00109284 0,000875868	0,000514683
s7->f6a	0,00149281 0,000567611	0,0016934 0,000935421	0,00182793 0,00107896	0,00182793 0,00107896	0,00107775
f6<->g3a	1,73165e-05 7,90363e-06	3,48167e-05 2,93478e-05	3,48167e-05 2,93478e-05	3,48167e-05 2,93478e-05	1,24516e-05
s7<->e4a	0,075829 0,0424141	0,0865069 0,063826	0,098211 0,0755301	0,112759 0,0900785	0,0445484
nadhcm	0,0509083 0,0325595	0,0506841 0,0330667	0,055355 0,0377377	0,0582689 0,0409037	0,058558
oxphos	0,470642 0,071225	0,482815 0,125777	0,465216 0,143377	0,448406 0,160187	0,450456
atpase	1,74886 0,270815	1,76655 0,67258	1,76655 0,67258	1,76655 0,67258	1,82613
chi 8,28662
time 650000
conc 30,3693
