# Supplementary material for: Unveiling the Metabolic Changes on Muscle Cell Metabolism Underlying p-Phenylenediamine Toxicity
Source: Front Mol Biosci. 2017 Mar 6;4:8. doi: 10.3389/fmolb.2017.00008 (PMC5338303; doi:10.3389/fmolb.2017.00008)
Supplement: Supplementary Material 3 — Zip file with: (i) The kinetic model used to determine the metabolic fluxes, (ii) metabolic fluxes calculated for treated and non-treated C2C12 cells, (iii) kinetic parameters defined for treated and non-treated C2C12 cells, and (iv) results of the experimental labeling data for treated and non-treated C2C12 cells. [file Presentation2.ZIP › Kinetic_Model_Central_Carbon_Metabolism_PPD/statpar.csv]

	68% +-	90% +-	95% +-	99% ++	bestfit
hk	0.26824 0	0.26824 0	0.26824 0	0.26824 0	0.26824
g6ph	0 0	0 0	0 0	0 0	0
pfk	18.7274 6.2535	18.4423 10.8129	18.5797 10.9502	18.5797 10.9502	23.3466
kpfk	2.72832 1.07973	4.92262 3.29051	4.92262 3.29051	4.92262 3.29051	2.39854
fbpase	0.0102757 0.0020255	0.0097131 0.0044941	0.00967172 0.00453548	0.00960177 0.00460543	0.010026
kfbpase	0.0654629 0.0173871	0.0643858 0.0184641	0.0594652 0.0233847	0.0573321 0.0255178	0.0578315
pepg3	0.0045725 0.00095848	0.00537151 0.00257699	0.00537151 0.00257699	0.00537151 0.00257699	0.00448728
kpepg3	0.066673 0.019847	0.0756525 0.0288265	0.0854745 0.0386485	0.0923 0.045474	0.077724
g3pep	1.33563 0.289625	1.399 0.561283	1.53092 0.693203	1.53092 0.693203	1.36004
kg3pep	0.00397042 0.00155855	0.00575913 0.00379895	0.00575913 0.00379895	0.00575913 0.00379895	0.00401324
pk	6.24364 1.20782	6.18914 2.07854	6.16576 2.10192	6.54341 2.57716	6.77455
kpk	0.455557 0.0777985	0.579472 0.231197	0.579472 0.231197	0.579041 0.231628	0.415911
pepck	0.0972945 0.0213475	0.110725 0.0519507	0.110725 0.0519507	0.110725 0.0519507	0.0789469
kpepck	0.200503 0.032859	0.20626 0.108409	0.20626 0.108409	0.20626 0.108409	0.2048
lacout	2.61224 0.56111	2.62941 0.692915	2.62941 0.692915	2.55255 0.849175	2.25828
klacout	0.136468 0.0290915	0.140454 0.0429243	0.143872 0.0472627	0.120204 0.0709315	0.114539
pdh	0.172635 0.0330375	0.182536 0.0625265	0.185333 0.0653245	0.188794 0.0703865	0.171421
kpdh	0.00751339 0.0040407	0.00683031 0.0049976	0.00792588 0.00617062	0.00770907 0.00638743	0.00512033
pc	0.0755254 0.0239828	0.0911923 0.0543337	0.0888936 0.0566323	0.0888936 0.0566323	0.0572548
kpc	0.00685327 0.0018344	0.00621459 0.0041842	0.00621459 0.0041842	0.00657829 0.0045479	0.00719692
CitSyn	0.175486 0.030088	0.180698 0.053684	0.180445 0.058205	0.205612 0.0957445	0.153595
kCitSyn	0.00433343 0.00212576	0.00374575 0.00271344	0.00363603 0.00282316	0.00363603 0.00282316	0.00275046
GlgnPh	4.68402e-05 1.18188e-05	4.33969e-05 1.52621e-05	4.66947e-05 1.86161e-05	5.40073e-05 2.94734e-05	4.5409e-05
GlgnSyn	0.00912172 0.00059904	0.00913515 0.00076869	0.00953073 0.00158086	0.00953073 0.00158086	0.00943223
fruin	0 0	0 0	0 0	0 0	0
citmal	26.7095 3.60005	27.5971 9.31205	26.385 10.5242	26.6264 10.7656	29.2411
kcitmal	0.0887688 0.0252922	0.0933971 0.0344649	0.0933971 0.0344649	0.0934919 0.0347862	0.0858794
lacin	42.3398 5.796	43.118 12.4837	42.7196 12.9676	47.4876 17.7356	39.7445
ppp	0.00196985 0.000606315	0.00237077 0.0011312	0.00237077 0.0011312	0.00263618 0.00139661	0.00168977
kppp	0.00241599 0.000681405	0.00484953 0.00321955	0.00484953 0.00321955	0.00467251 0.00339656	0.00282111
mal->oaa	16.0698 7.07238	16.3509 9.19219	16.0004 10.1661	15.8487 10.3178	17.1708
kmal->oaa	0.567959 0.16224	0.729272 0.353458	0.931202 0.555388	0.918218 0.568373	0.499416
oaa->mal	0.00111636 0.00037091	0.00108723 0.000517992	0.00108269 0.000522527	0.00106421 0.000541013	0.000919603
koaa->mal	0.0244475 0.00528675	0.0272361 0.00889275	0.0279573 0.0111172	0.0279573 0.0111172	0.0278319
dhap->	0 0	0 0	0 0	0 0	0
pep->	0 0	0 0	0 0	0 0	0
coa->	0.114467 0.0661882	0.139149 0.115964	0.146034 0.122848	0.157058 0.133872	0.11111
cit->glt	0.083991 0.019873	0.0920685 0.0380284	0.0920685 0.0380284	0.0916955 0.0384015	0.0940061
oaa->	3.14361 1.5274	5.4882 3.98375	5.4634 4.00855	5.44465 4.34042	3.58794
r5->	0 0	0 0	0 0	0 0	0
f6p->	0 0	0 0	0 0	0 0	0
e4p->	0 0	0 0	0 0	0 0	0
s7p->	0 0	0 0	0 0	0 0	0
->cit	2.07283e-07 4.35355e-08	2.55929e-07 9.5655e-08	2.67446e-07 1.08121e-07	2.57765e-07 1.17801e-07	2.00316e-07
eoAld	585.049 94.189	582.96 262.466	582.96 262.466	622.753 302.259	633.703
k1Ald	2.91778 0.44538	2.71354 1.15821	2.90921 1.35388	3.19869 1.64336	2.74711
tke0	0.377969 0.077695	0.39173 0.187025	0.39173 0.187025	0.39173 0.187025	0.363331
kdx5	146.916 31.0065	142.825 59.9903	154.837 75.3417	154.837 75.3417	141.818
kdg3	4.11386e-06 1.10009e-06	5.1443e-06 3.72339e-06	5.1443e-06 3.72339e-06	5.22557e-06 3.80465e-06	4.41245e-06
kdr5	2.75773e-05 5.10965e-06	3.65472e-05 2.18061e-05	3.65472e-05 2.18061e-05	3.53224e-05 2.3031e-05	2.33643e-05
kdf6	0.540791 0.198692	0.561399 0.362414	0.671842 0.476118	0.671842 0.476118	0.54527
kcef	0.0378421 0.0057504	0.0405335 0.016909	0.0386763 0.0187662	0.0386763 0.0187662	0.0371215
kcfe	0.000404395 0.000112258	0.000471086 0.000289763	0.000471086 0.000289763	0.000657746 0.000476424	0.000385799
tae0	99.6771 40.181	92.4224 47.4356	92.4224 47.4356	92.4224 47.4356	80.8169
kdEa	0.112616 0.0147216	0.138441 0.0547217	0.134831 0.0583322	0.134831 0.0583322	0.113772
kdFa	116.957 17.229	133.433 54.968	129.053 61.9652	132.21 65.1222	132.193
kdGa	7.3669 1.71001	6.80922 2.2677	6.80922 2.2677	7.99601 3.45449	6.42619
kcfg	0.00290176 0.00090082	0.00300111 0.00101841	0.00309796 0.00111526	0.00330578 0.0013749	0.00360062
nadhvm	20.2238 18.7393	24.3123 22.833	49.8146 48.3353	49.7925 48.3574	18.8719
oxph	1.99622 0.30352	2.19494 1.0393	2.19494 1.0393	2.19494 1.0393	1.89723
vatp	2.47234 0.988595	2.2789 1.18202	2.2789 1.18202	2.2789 1.18202	1.84444
chi 8.28662
time 650000
conc 30.3693
